# Supplementary material for: Intraoperative Fluid Restriction in Pancreatic Surgery: A Double Blinded Randomised Controlled Trial
Source: PLoS One. 2015 Oct 14;10(10):e0140294. doi: 10.1371/journal.pone.0140294 (PMC4605599; doi:10.1371/journal.pone.0140294)
Supplement: S2 File — Original syntax used to analyse database, resulting in tables. (SPS) [file pone.0140294.s003.sps]

DATASET ACTIVATE DataSet3.
PRESERVE.
SET RNG=MT MTINDEX=2000000.
SHOW RNG.
BOOTSTRAP
  /SAMPLING METHOD=SIMPLE
  /VARIABLES TARGET=totalMIN INPUT=FluidRS 
  /CRITERIA CILEVEL=95 CITYPE=BCA  NSAMPLES=1000
  /MISSING USERMISSING=EXCLUDE.
EXAMINE VARIABLES=totalMIN BY FluidRS
  /PLOT BOXPLOT HISTOGRAM NPPLOT
  /COMPARE GROUPS
  /STATISTICS DESCRIPTIVES
  /CINTERVAL 95
  /MISSING LISTWISE
  /NOTOTAL.
T-TEST GROUPS=FluidRS(1 2)
  /MISSING=ANALYSIS
  /VARIABLES=totalMIN
  /CRITERIA=CI(.95).

DATASET ACTIVATE DataSet3.

SET RNG=MT MTINDEX=2000000.
SHOW RNG.
BOOTSTRAP
  /SAMPLING METHOD=SIMPLE
  /VARIABLES TARGET=BLOEDVERLIES INPUT=FluidRS 
  /CRITERIA CILEVEL=95 CITYPE=BCA  NSAMPLES=1000
  /MISSING USERMISSING=EXCLUDE.
EXAMINE VARIABLES=BLOEDVERLIES BY FluidRS
  /PLOT BOXPLOT HISTOGRAM NPPLOT
  /COMPARE GROUPS
  /STATISTICS DESCRIPTIVES
  /CINTERVAL 95
  /MISSING LISTWISE
  /NOTOTAL.
T-TEST GROUPS=FluidRS(1 2)
  /MISSING=ANALYSIS
  /VARIABLES=BLOEDVERLIES
  /CRITERIA=CI(.95)

DATASET ACTIVATE DataSet3.

SET RNG=MT MTINDEX=2000000.
SHOW RNG.
BOOTSTRAP
  /SAMPLING METHOD=SIMPLE
  /VARIABLES TARGET=MLkgUCryst INPUT=FluidRS 
  /CRITERIA CILEVEL=95 CITYPE= BCA NSAMPLES=1000
  /MISSING USERMISSING=EXCLUDE.
EXAMINE VARIABLES=MLkgUCryst BY FluidRS
  /PLOT BOXPLOT HISTOGRAM NPPLOT
  /COMPARE GROUPS
  /STATISTICS DESCRIPTIVES
  /CINTERVAL 95
  /MISSING LISTWISE
  /NOTOTAL.
T-TEST GROUPS=FluidRS(1 2)
  /MISSING=ANALYSIS
  /VARIABLES=MLkgUCryst
  /CRITERIA=CI(.95).

DATASET ACTIVATE DataSet3.

SET RNG=MT MTINDEX=2000000.
SHOW RNG.
BOOTSTRAP
  /SAMPLING METHOD=SIMPLE
  /VARIABLES TARGET=CalculatedCRYSTALLOID INPUT=FluidRS 
  /CRITERIA CILEVEL=95 CITYPE=BCA  NSAMPLES=1000
  /MISSING USERMISSING=EXCLUDE.
EXAMINE VARIABLES=CalculatedCRYSTALLOID BY FluidRS
  /PLOT BOXPLOT HISTOGRAM NPPLOT
  /COMPARE GROUPS
  /STATISTICS DESCRIPTIVES
  /CINTERVAL 95
  /MISSING LISTWISE
  /NOTOTAL.

NPAR TESTS
  /K-W=CalculatedCRYSTALLOID BY FluidRS(1 2)
  /MEDIAN=CalculatedCRYSTALLOID BY FluidRS(1 2)
  /STATISTICS QUARTILES
  /MISSING ANALYSIS.

DATASET COPY  pdselection.
DATASET ACTIVATE  pdselection.
FILTER OFF.
USE ALL.
SELECT IF ( Operation= 2).
EXECUTE.
DATASET ACTIVATE  DataSet3.

DATASET ACTIVATE pdselection.
PRESERVE.
SET RNG=MT MTINDEX=2000000.
SHOW RNG.
BOOTSTRAP
  /SAMPLING METHOD=SIMPLE
  /VARIABLES TARGET=CalculatedCRYSTALLOID INPUT=FluidRS 
  /CRITERIA CILEVEL=95 CITYPE=BCA  NSAMPLES=1000
  /MISSING USERMISSING=EXCLUDE.
EXAMINE VARIABLES=CalculatedCRYSTALLOID BY FluidRS
  /PLOT BOXPLOT NPPLOT
  /COMPARE GROUPS
  /STATISTICS DESCRIPTIVES
  /CINTERVAL 95
  /MISSING LISTWISE
  /NOTOTAL.
DATASET ACTIVATE pdselection.
PRESERVE.
SET RNG=MT MTINDEX=2000000.
SHOW RNG.
NPAR TESTS
  /K-W=CalculatedCRYSTALLOID BY FluidRS(1 2)
  /STATISTICS QUARTILES
  /MISSING ANALYSIS.

DATASET ACTIVATE DataSet3.
PRESERVE.
SET RNG=MT MTINDEX=2000000.
SHOW RNG.
BOOTSTRAP
  /SAMPLING METHOD=SIMPLE
  /VARIABLES TARGET=Recalc_FFP INPUT=FluidRS 
  /CRITERIA CILEVEL=95 CITYPE=BCA  NSAMPLES=1000
  /MISSING USERMISSING=EXCLUDE.
EXAMINE VARIABLES=Recalc_FFP BY FluidRS
  /PLOT BOXPLOT NPPLOT
  /COMPARE GROUPS
  /STATISTICS DESCRIPTIVES
  /CINTERVAL 95
  /MISSING LISTWISE
  /NOTOTAL.

T-TEST GROUPS=FluidRS(1 2)
  /MISSING=ANALYSIS
  /VARIABLES=Recalc_FFP
  /CRITERIA=CI(.95).

DATASET ACTIVATE DataSet3.
PRESERVE.
SET RNG=MT MTINDEX=2000000.
SHOW RNG.
BOOTSTRAP
  /SAMPLING METHOD=SIMPLE
  /VARIABLES TARGET=NorMCGperKGperHR INPUT=FluidRS 
  /CRITERIA CILEVEL=95 CITYPE=BCA  NSAMPLES=1000
  /MISSING USERMISSING=EXCLUDE.
EXAMINE VARIABLES=NorMCGperKGperHR BY FluidRS
  /PLOT BOXPLOT NPPLOT
  /COMPARE GROUPS
  /STATISTICS DESCRIPTIVES
  /CINTERVAL 95
  /MISSING LISTWISE
  /NOTOTAL.
T-TEST GROUPS=FluidRS(1 2)
  /MISSING=ANALYSIS
  /VARIABLES=NorMCGperKGperHR
  /CRITERIA=CI(.95).

DATASET ACTIVATE DataSet3.
PRESERVE.
SET RNG=MT MTINDEX=2000000.
SHOW RNG.
BOOTSTRAP
  /SAMPLING METHOD=SIMPLE
  /VARIABLES TARGET=UrineMLperKGperHR INPUT=FluidRS 
  /CRITERIA CILEVEL=95 CITYPE=BCA  NSAMPLES=1000
  /MISSING USERMISSING=EXCLUDE.
EXAMINE VARIABLES=UrineMLperKGperHR BY FluidRS
  /PLOT BOXPLOT NPPLOT
  /COMPARE GROUPS
  /STATISTICS DESCRIPTIVES
  /CINTERVAL 95
  /MISSING LISTWISE
  /NOTOTAL.
T-TEST GROUPS=FluidRS(1 2)
  /MISSING=ANALYSIS
  /VARIABLES=UrineMLperKGperHR
  /CRITERIA=CI(.95).

DATASET ACTIVATE DataSet3.
PRESERVE.
SET RNG=MT MTINDEX=2000000.
SHOW RNG.
BOOTSTRAP
  /SAMPLING METHOD=SIMPLE
  /VARIABLES TARGET=BALANS_5_DGN INPUT=FluidRS 
  /CRITERIA CILEVEL=95 CITYPE=BCA NSAMPLES=1000
  /MISSING USERMISSING=EXCLUDE.
EXAMINE VARIABLES=BALANS_5_DGN BY FluidRS
  /PLOT BOXPLOT NPPLOT
  /COMPARE GROUPS
  /STATISTICS DESCRIPTIVES
  /CINTERVAL 95
  /MISSING LISTWISE
  /NOTOTAL.
T-TEST GROUPS=FluidRS(1 2)
  /MISSING=ANALYSIS
  /VARIABLES=BALANS_5_DGN
  /CRITERIA=CI(.95).

DATASET ACTIVATE DataSet3.
PRESERVE.
SET RNG=MT MTINDEX=2000000.
SHOW RNG.
BOOTSTRAP
  /SAMPLING METHOD=SIMPLE
  /VARIABLES TARGET=GEWICHT_VERSCHIL_DAG5 INPUT=FluidRS 
  /CRITERIA CILEVEL=95 CITYPE=BCA  NSAMPLES=1000
  /MISSING USERMISSING=EXCLUDE.
EXAMINE VARIABLES=GEWICHT_VERSCHIL_DAG5 BY FluidRS
  /PLOT BOXPLOT NPPLOT
  /COMPARE GROUPS
  /STATISTICS DESCRIPTIVES
  /CINTERVAL 95
  /MISSING LISTWISE
  /NOTOTAL.
T-TEST GROUPS=FluidRS(1 2)
  /MISSING=ANALYSIS
  /VARIABLES=GEWICHT_VERSCHIL_DAG5
  /CRITERIA=CI(.95).

DATASET ACTIVATE DataSet3.
PRESERVE.
SET RNG=MT MTINDEX=2000000.
SHOW RNG.
BOOTSTRAP
  /SAMPLING METHOD=SIMPLE
  /VARIABLES TARGET=totalMIN INPUT=FluidRS 
  /CRITERIA CILEVEL=95 CITYPE=BCA  NSAMPLES=1000
  /MISSING USERMISSING=EXCLUDE.
T-TEST GROUPS=FluidRS(1 2)
  /MISSING=ANALYSIS
  /VARIABLES=totalMIN
  /CRITERIA=CI(.95).


DATASET ACTIVATE DataSet3.
PRESERVE.
SET RNG=MT MTINDEX=2000000.
SHOW RNG.
BOOTSTRAP
  /SAMPLING METHOD=SIMPLE
  /VARIABLES TARGET=T50_POST_OP INPUT=FluidRS 
  /CRITERIA CILEVEL=95 CITYPE=BCA  NSAMPLES=1000
  /MISSING USERMISSING=EXCLUDE.
EXAMINE VARIABLES=T50_POST_OP BY FluidRS
  /PLOT BOXPLOT NPPLOT
  /COMPARE GROUPS
  /STATISTICS DESCRIPTIVES
  /CINTERVAL 95
  /MISSING LISTWISE
  /NOTOTAL.

NPAR TESTS
  /K-W=T50_POST_OP BY FluidRS(1 2)
  /STATISTICS QUARTILES
  /MISSING ANALYSIS.

DATASET ACTIVATE DataSet3.
PRESERVE.
SET RNG=MT MTINDEX=2000000.
SHOW RNG.
BOOTSTRAP
  /SAMPLING METHOD=SIMPLE
  /VARIABLES TARGET=RA120Postop INPUT=FluidRS 
  /CRITERIA CILEVEL=95 CITYPE=BCA  NSAMPLES=1000
  /MISSING USERMISSING=EXCLUDE.
EXAMINE VARIABLES=RA120Postop BY FluidRS
  /PLOT BOXPLOT NPPLOT
  /COMPARE GROUPS
  /STATISTICS DESCRIPTIVES
  /CINTERVAL 95
  /MISSING LISTWISE
  /NOTOTAL.
NPAR TESTS
  /K-W=RA120Postop BY FluidRS(1 2)
  /STATISTICS QUARTILES
  /MISSING ANALYSIS.

DATASET COPY  pdselection.
DATASET ACTIVATE  pdselection.
FILTER OFF.
USE ALL.
SELECT IF ( Operation= 2).
EXECUTE.

SET RNG=MT MTINDEX=2000000.
SHOW RNG.
BOOTSTRAP
  /SAMPLING METHOD=SIMPLE
  /VARIABLES TARGET=T50_POST_OP INPUT=FluidRS 
  /CRITERIA CILEVEL=95 CITYPE=BCA  NSAMPLES=1000
  /MISSING USERMISSING=EXCLUDE.
EXAMINE VARIABLES=T50_POST_OP BY FluidRS
  /PLOT BOXPLOT NPPLOT
  /COMPARE GROUPS
  /STATISTICS DESCRIPTIVES
  /CINTERVAL 95
  /MISSING LISTWISE
  /NOTOTAL.
NPAR TESTS
  /K-W=T50_POST_OP BY FluidRS(1 2)
  /STATISTICS QUARTILES
  /MISSING ANALYSIS.


DATASET ACTIVATE pdselection.
SET RNG=MT MTINDEX=2000000.
SHOW RNG.
BOOTSTRAP
  /SAMPLING METHOD=SIMPLE
  /VARIABLES TARGET=RA120Postop INPUT=FluidRS 
  /CRITERIA CILEVEL=95 CITYPE=BCA NSAMPLES=1000
  /MISSING USERMISSING=EXCLUDE.
EXAMINE VARIABLES=RA120Postop BY FluidRS
  /PLOT BOXPLOT NPPLOT
  /COMPARE GROUPS
  /STATISTICS DESCRIPTIVES
  /CINTERVAL 95
  /MISSING LISTWISE
  /NOTOTAL.
NPAR TESTS
  /K-W=RA120Postop BY FluidRS(1 2)
  /STATISTICS QUARTILES
  /MISSING ANALYSIS.

DATASET ACTIVATE DataSet3.
SET RNG=MT MTINDEX=2000000.
SHOW RNG.
BOOTSTRAP
  /SAMPLING METHOD=SIMPLE
  /VARIABLES TARGET=T50_PRE_OP INPUT=FluidRS 
  /CRITERIA CILEVEL=95 CITYPE=BCA NSAMPLES=1000
  /MISSING USERMISSING=EXCLUDE.
EXAMINE VARIABLES=T50_PRE_OP BY FluidRS
  /PLOT BOXPLOT NPPLOT
  /COMPARE GROUPS
  /STATISTICS DESCRIPTIVES
  /CINTERVAL 95
  /MISSING LISTWISE
  /NOTOTAL.

NPAR TESTS
  /K-W=T50_PRE_OP BY FluidRS(1 2)
  /STATISTICS QUARTILES
  /MISSING ANALYSIS.

DATASET ACTIVATE DataSet3.
SET RNG=MT MTINDEX=2000000.
SHOW RNG.
BOOTSTRAP
  /SAMPLING METHOD=SIMPLE
  /VARIABLES TARGET=ALBUMINE_DAG01 INPUT=FluidRS 
  /CRITERIA CILEVEL=95 CITYPE=BCA NSAMPLES=1000
  /MISSING USERMISSING=EXCLUDE.
EXAMINE VARIABLES=ALBUMINE_DAG01 BY FluidRS
  /PLOT BOXPLOT NPPLOT
  /COMPARE GROUPS
  /STATISTICS DESCRIPTIVES
  /CINTERVAL 95
  /MISSING LISTWISE
  /NOTOTAL.

DATASET ACTIVATE DataSet3.
SET RNG=MT MTINDEX=2000000.
SHOW RNG.
BOOTSTRAP
  /SAMPLING METHOD=SIMPLE
  /VARIABLES TARGET=ALBUMINE_DAG5 INPUT=FluidRS 
  /CRITERIA CILEVEL=95 CITYPE=BCA  NSAMPLES=1000
  /MISSING USERMISSING=EXCLUDE.
EXAMINE VARIABLES=ALBUMINE_DAG5 BY FluidRS
  /PLOT BOXPLOT NPPLOT
  /COMPARE GROUPS
  /STATISTICS DESCRIPTIVES
  /CINTERVAL 95
  /MISSING LISTWISE
  /NOTOTAL.

DATASET ACTIVATE DataSet3.
SET RNG=MT MTINDEX=2000000.
SHOW RNG.
BOOTSTRAP
  /SAMPLING METHOD=SIMPLE
  /VARIABLES TARGET=ALBUMINE_DAG5 INPUT=FluidRS 
  /CRITERIA CILEVEL=95 CITYPE=BCA NSAMPLES=1000
  /MISSING USERMISSING=EXCLUDE.
T-TEST GROUPS=FluidRS(1 2)
  /MISSING=ANALYSIS
  /VARIABLES=ALBUMINE_DAG5
  /CRITERIA=CI(.95).

DATASET ACTIVATE DataSet3.
SET RNG=MT MTINDEX=2000000.
SHOW RNG.
BOOTSTRAP
  /SAMPLING METHOD=SIMPLE
  /VARIABLES TARGET=CREAT_DAG01 INPUT=FluidRS 
  /CRITERIA CILEVEL=95 CITYPE=BCA NSAMPLES=1000
  /MISSING USERMISSING=EXCLUDE.
EXAMINE VARIABLES=CREAT_DAG01 BY FluidRS
  /PLOT BOXPLOT NPPLOT
  /COMPARE GROUPS
  /STATISTICS DESCRIPTIVES
  /CINTERVAL 95
  /MISSING LISTWISE
  /NOTOTAL.

DATASET ACTIVATE DataSet3.
SET RNG=MT MTINDEX=2000000.
SHOW RNG.
BOOTSTRAP
  /SAMPLING METHOD=SIMPLE
  /VARIABLES TARGET=CREAT_DAG01 INPUT=FluidRS 
  /CRITERIA CILEVEL=95 CITYPE=BCA NSAMPLES=1000
  /MISSING USERMISSING=EXCLUDE.
T-TEST GROUPS=FluidRS(1 2)
  /MISSING=ANALYSIS
  /VARIABLES=CREAT_DAG01
  /CRITERIA=CI(.95).

DATASET ACTIVATE DataSet3.
SET RNG=MT MTINDEX=2000000.
SHOW RNG.
BOOTSTRAP
  /SAMPLING METHOD=SIMPLE
  /VARIABLES TARGET=CREAT_DAG5 INPUT=FluidRS 
  /CRITERIA CILEVEL=95 CITYPE=BCA NSAMPLES=1000
  /MISSING USERMISSING=EXCLUDE.
EXAMINE VARIABLES=CREAT_DAG5 BY FluidRS
  /PLOT BOXPLOT NPPLOT
  /COMPARE GROUPS
  /STATISTICS DESCRIPTIVES
  /CINTERVAL 95
  /MISSING LISTWISE
  /NOTOTAL.

NPAR TESTS
  /K-W=CREAT_DAG5 BY FluidRS(1 2)
  /STATISTICS QUARTILES
  /MISSING ANALYSIS.

DATASET ACTIVATE DataSet3.
SET RNG=MT MTINDEX=2000000.
SHOW RNG.
BOOTSTRAP
  /SAMPLING METHOD=SIMPLE
  /VARIABLES TARGET=UREUM_DAG01 INPUT=FluidRS 
  /CRITERIA CILEVEL=95 CITYPE=BCA NSAMPLES=1000
  /MISSING USERMISSING=EXCLUDE.
EXAMINE VARIABLES=UREUM_DAG01 BY FluidRS
  /PLOT BOXPLOT NPPLOT
  /COMPARE GROUPS
  /STATISTICS DESCRIPTIVES
  /CINTERVAL 95
  /MISSING LISTWISE
  /NOTOTAL.
NPAR TESTS
  /K-W=UREUM_DAG01 BY FluidRS(1 2)
  /STATISTICS QUARTILES
  /MISSING ANALYSIS.


DATASET ACTIVATE DataSet3.
SET RNG=MT MTINDEX=2000000.
SHOW RNG.
BOOTSTRAP
  /SAMPLING METHOD=SIMPLE
  /VARIABLES TARGET=UREUM_DAG5 INPUT=FluidRS 
  /CRITERIA CILEVEL=95 CITYPE=BCA NSAMPLES=1000
  /MISSING USERMISSING=EXCLUDE.
EXAMINE VARIABLES=UREUM_DAG5 BY FluidRS
  /PLOT BOXPLOT NPPLOT
  /COMPARE GROUPS
  /STATISTICS DESCRIPTIVES
  /CINTERVAL 95
  /MISSING LISTWISE
  /NOTOTAL.
NPAR TESTS
  /K-W=UREUM_DAG5 BY FluidRS(1 2)
  /STATISTICS QUARTILES
  /MISSING ANALYSIS.

DATASET ACTIVATE DataSet3.
SET RNG=MT MTINDEX=2000000.
SHOW RNG.
BOOTSTRAP
  /SAMPLING METHOD=SIMPLE
  /VARIABLES TARGET=DUODENUMLENGTE INPUT=FluidRS 
  /CRITERIA CILEVEL=95 CITYPE=BCA NSAMPLES=1000
  /MISSING USERMISSING=EXCLUDE.
EXAMINE VARIABLES=DUODENUMLENGTE BY FluidRS
  /PLOT BOXPLOT NPPLOT
  /COMPARE GROUPS
  /STATISTICS DESCRIPTIVES
  /CINTERVAL 95
  /MISSING LISTWISE
  /NOTOTAL.
T-TEST GROUPS=FluidRS(1 2)
  /MISSING=ANALYSIS
  /VARIABLES=DUODENUMLENGTE
  /CRITERIA=CI(.95).
DATASET ACTIVATE DataSet1.
PRESERVE.
SET RNG=MT MTINDEX=2000000.
SHOW RNG.
BOOTSTRAP
  /SAMPLING METHOD=SIMPLE
  /VARIABLES TARGET=COLLOID_OK INPUT=FluidRS 
  /CRITERIA CILEVEL=95 CITYPE=BCA  NSAMPLES=1000
  /MISSING USERMISSING=EXCLUDE.
EXAMINE VARIABLES=COLLOID_OK BY FluidRS
  /PLOT BOXPLOT HISTOGRAM NPPLOT
  /COMPARE GROUPS
  /STATISTICS DESCRIPTIVES
  /CINTERVAL 95
  /MISSING LISTWISE
  /NOTOTAL.
RESTORE.

PRESERVE.
SET RNG=MT MTINDEX=2000000.
SHOW RNG.
BOOTSTRAP
  /SAMPLING METHOD=SIMPLE
  /VARIABLES TARGET=COLLOID_OK INPUT=FluidRS 
  /CRITERIA CILEVEL=95 CITYPE=BCA  NSAMPLES=1000
  /MISSING USERMISSING=EXCLUDE.
T-TEST GROUPS=FluidRS(1 2)
  /MISSING=ANALYSIS
  /VARIABLES=COLLOID_OK
  /CRITERIA=CI(.95).
RESTORE.
